# Supplementary material for: Identification of the osteoarthritis signature gene PDK1 by machine learning and its regulatory mechanisms on chondrocyte autophagy and apoptosis
Source: Front Immunol. 2023 Jan 6;13:1072526. doi: 10.3389/fimmu.2022.1072526 (PMC9853447; doi:10.3389/fimmu.2022.1072526)
Supplement: Supplementary file 2 [file Table_1.xlsx]

## Sheet: Sheet1
LASSSO	SVM-RFE	WGCNA
MGB2	PRRT2	AACS
CLEC1B	SLA	AASS
SLC7A5	CCL23	ABCG4
RUNX1T1	HRH4	ACSF3
PDK1	HECW2	ADAMTS4
RGS11	HMGB2	ADH4
CA2	SRGN	ADM
CLGN	TLR2	ADSSL1
BMP3	PRTN3	ALB
DNALI1	SOD2	AOX1
MGAM	RGS11	APLNR
CFI	RAB7B	AREG
RRAGD	CENPV	ARHGEF19
PRG4	CA2	ARID5B
PLXDD1	CLEC1B	ARL4C
	PDK1	ARRDC3
	FPR1	ATP1B3
	ECM2	AZGP1
	PLXDC1	BCL3
	RAB20	BNIP3
	HMGB3P1	C13orf33
	SLC4A1	C14orf82
	SLIT2	C1orf21
	GCA	C3orf26
	S100P	C3orf52
	HNRNPAB	C3orf67
	P2RY8	C5AR1
	SERPINB10	C6orf154
	IL1R2	C7orf40
	LIN7A	CA2
	GADD45A	CBS
		CCL23
		CCNH
		CD59
		CDC37L1
		CHPT1
		CHST7
		CITED1
		CMIP
		COL8A1
		CRISPLD2
		CRTC3
		CSDA
		CTH
		CTTNBP2
		CXCR7
		CXorf28
		CYP19A1
		CYP39A1
		CYTIP
		DDIT3
		DDIT4
		DDX21
		DHCR7
		DKFZp451A211
		DUSP19
		DUSP4
		EDN1
		EDNRB
		EGFLAM
		ELL2
		ERRFI1
		F2RL3
		FAM134B
		FAM13A
		FAM49A
		FCER1A
		FCN2
		FGG
		FKBP5
		FLJ43663
		FLJ45482
		FOXO1
		FOXS1
		FPR1
		GABARAPL1
		GADD45A
		GADD45G
		GALNTL4
		GAS1
		GLDN
		GLUL
		GPR153
		GPX3
		GUCY1A3
		HCG4
		HECW2
		HILPDA
		HPR
		HSPA5
		HSPD1
		HSPH1
		IFITM2
		IFITM3
		IFITM4P
		IGFBP3
		IL1R1
		IL1R2
		IL22RA1
		INSIG1
		IRAK3
		IRGM
		ISG20
		ITGA5
		ITPKC
		KCNE4
		KCNJ14
		KIAA0040
		KLF9
		LDHA
		LDLR
		LINC00313
		LOC100130298
		LOC284751
		LPCAT3
		LRRC10B
		LRRC32
		LRRC4
		LRRC7
		LSP1
		MAP2K6
		MCCC2
		METRNL
		MFSD2A
		MT1A
		MT1B
		MT1DP
		MT1E
		MT1L
		MT1M
		MT1X
		MT2A
		MURC
		MYC
		NCOA7
		NDRG1
		NFIL3
		NOD2
		NOLC1
		NRADDP
		PDE4B
		PDK1
		PDLIM1
		PFDN2
		PHC2
		PI15
		PITPNC1
		PITPNM2
		PLEKHG1
		PLIN2
		PLXDC1
		PNO1
		PPIF
		PPIL6
		PRICKLE1
		PRKG2
		PSME3
		PTX3
		PURG
		RAB20
		RAB7B
		RAG1
		RAPGEF5
		RASL10B
		RGS2
		RHOU
		RIMBP3
		RNF144B
		RPGR
		RRP9
		RRS1
		RTP4
		S1PR1
		SAA4
		SAMD9L
		SAP30
		SAT1
		SBK1
		SCN4B
		SDC4
		SDCBP2
		SEMA3F
		SEMA5B
		SH3BP4
		SLA
		SLC11A1
		SLC16A6
		SLC16A7
		SLC25A22
		SLC39A14
		SLC7A2
		SNCAIP
		SNORA33
		SOCS2
		SOD2
		SPAG17
		SPARCL1
		SPSB1
		ST6GALNAC3
		STC1
		STOX1
		SYBU
		TAS1R1
		TEX2
		TFPI
		TGM2
		TLR2
		TM4SF18
		TMC7
		TMEM108
		TMEM130
		TNFSF15
		TRIL
		TSC22D1
		TSC22D3
		TTR
		TUBB6
		UGCG
		UPP1
		VASH1
		VEGFA
		ZDHHC9
		ZFAND5
		ZNF395
